# Supplementary material for: A New One-Tube Reaction Assay for the Universal Determination of Sweet Cherry (Prunus avium L.) Self-(In)Compatible MGST- and S-Alleles Using Capillary Fragment Analysis
Source: Int J Mol Sci. 2023 Apr 8;24(8):6931. doi: 10.3390/ijms24086931 (PMC10139232; doi:10.3390/ijms24086931)
Supplement: Supplementary file 1 [file ijms-24-06931-s001.zip]

Archive with 2 entries (2 files):
- S-alleles_SupplMaterial_230329.pdf
- S-alleles_SupplTable_S1_230303.xlsx
