# Supplementary material for: A New One-Tube Reaction Assay for the Universal Determination of Sweet Cherry (Prunus avium L.) Self-(In)Compatible MGST- and S-Alleles Using Capillary Fragment Analysis
Source: Int J Mol Sci. 2023 Apr 8;24(8):6931. doi: 10.3390/ijms24086931 (PMC10139232; doi:10.3390/ijms24086931)
Supplement: Supplementary file 1 [file ijms-24-06931-s001.zip › S-alleles_SupplTable_S1_230303.xlsx]

## Sheet: Varieties
Name1)	S-allele 1	S-allele 2	MGST 1	MGST 2	Parents	Country of origin2)
7/2	S5	S9	MGSTwt	MGSTwt	Hedelfingenska × Ramone Oliva	RO		1) Name according to https://grinczech.vurv.cz/gringlobal/search.aspx
1 NDR	S3	S6	MGSTwt	MGSTwt	unknown × unknown	DE		2) Country of origin according ISO 3166 Code list
1/23-4	S3	S9	MGSTwt	MGSTwt	unknown × unknown	unknown
1032 NDR	S2	S3	MGSTwt	MGSTwt	Grose Germersdorf × Werdersche Fruehe	DE
13 S-24-28 (Kanada) = Celeste	S1	S4´	MGSTwt	MGSTwt	Van × Newstar	CA
133-3-13	S3	S4	MGSTwt	MGSTwt	unknown × unknown	unknown
13S-5-22	S1	S4´	MGSTwt	MGSTwt	Summit × Stella	CA		S-allele combinations
19 NDR	S1	S13	MGSTwt	MGSTwt	Altlaender Spitze × open pollination	DE			S1	S2	S3	S3'	S4	S4'	S5	S5'	S6	S7	S9	S12	S13	S14	S16	S22	S25	S54	Genotypes	Combinations
219 NDR	S1	S3	MGSTwt	MGSTwt	Querfurter Koenigskirsche × open pollination	DE		S1Sx		10	38	3	15	9	16		14	2	3	1	4	2					117	12
24 NDR	S3	S4	MGSTwt	MGSTwt	Farnstaedter Schwarze × open pollination	DE		S2Sx			21		12		1		7				2		1		1		45	7
27/74	S3	S12	MGSTwt	MGSTwt	unknown × unknown	RO		S3Sx				1	42	10	15		19	1	13	13	5	2		1			122	11
29 NDR	S3	S12	MGSTwt	MGSTwt	Badeborner × Schneiders Spaete	DE		S3'Sx					1														1	1
29/74	S3	S12	MGSTwt	MGSTwt	unknown × unknown	RO		S4Sx						1	2		5		2	6	3	1		1		1	22	9
2D 28-31	S3	S4´	MGSTwt	MGSTwt	unknown × unknown	CA		S4'Sx											2								2	1
35 NDR	S3	S5	MGSTwt	MGSTwt	unknown × unknown	DE		S5Sx									3		1	2	4	1		1			12	6
4 NDR	S3	S9	MGSTwt	MGSTwt	Braunsauer × open pollination	DE		S5'Sx									1										1	1
41/1	S1	S3´	MGSTwt	MGSTwt	unknown × unknown	unknown		S6Sx											3	3	6	1					13	4
41/2	S1	S3´	MGSTwt	MGSTwt	Ljana × Cherry self fert. 4.6	HU		S7Sx											1								1	1
437 NDR	S7	S9	MGSTwt	MGSTwt	Spiegelkirsche × Moreau	DE		S13Sx														2			1		3	2
45 NDR	S3	S4	MGSTwt	MGSTwt	unknown × unknown	DE			0	10	59	4	70	20	34	0	49	3	25	25	24	9	1	3	2	1	339	55
478 NDR	S3	S9	MGSTwt	MGSTwt	Hedelfingen × Moreau	DE		All	117	55	181	5	92	22	46	1	62	4	25	25	27	9	1	3	2	1
6/38-3	S3	S9	MGSTwt	MGSTwt	Hedelfingenska × Ramone Oliva	RO
620 NDR	S3	S9	MGSTwt	MGSTwt	Querfurter Koenigskirsche × Moreau	DE
90/4.0-8	S3	S4´	MGSTwt	MGSTwt	Valeska × Sunburst	DE
Abesse de Moulins	S1	S4	MGSTwt	MGSTwt	unknown × unknown	unknown
Abundance	S1	S3	MGSTwt	MGSTwt	Napoleon × open pollination	US
Adelka	S1	S6	MGSTwt	MGSTwt	Knauffs Schwarze × Granat	CZ
Adlerkirsche von Bartschi	S3	S4	MGSTwt	MGSTwt	unknown-landrace × unknown	DE
Alfa	S1	S6	MGSTwt	MGSTwt	Basler Adler × Erstfrühe	CH
Allers Spaete	S1	S5	MGSTwt	MGSTwt	unknown-landrace × unknown	DE
Alma	S1	S5	MGSTwt	MGSTwt	Rube × Allers Späte	DE
Amid	S3	S4	MGSTwt	MGSTwt	Kordia × Vic	CZ
Angela	S3	S4	MGSTwt	MGSTwt	Napa Long Stem Bing × open pollination	US
Annabella	S1	S5	MGSTwt	MGSTwt	Rube × Allers Späte	DE
Aranka	S1	S3	MGSTwt	MGSTwt	Kastanka × Moreau	CZ
Asenova rana	S3	S9	MGSTwt	MGSTwt	Drogans Gelbe × Majova rana	RS
Axel	S3	S3´	MGSTwt	MGSTwt	Van × Cherry self fert. 4.6	HU
Bada	S2	S4	MGSTwt	MGSTwt	Ord × open pollination	US
Badaconska cerna (Badacsoner Schwarze)	S3	S4	MGSTwt	MGSTwt	unknown × unknown	HU
Badeborner	S3	S4	MGSTwt	MGSTwt	unknown × unknown	DE
Baltavarska	S3	S4	MGSTwt	MGSTwt	unknown × unknown	HU
Barbara	S3	S4	MGSTwt	MGSTwt	unknown × unknown	DE
Basler Adlerkirsche	S1	S5	MGSTwt	MGSTwt	random seedling from NW Switzerland	CH
Basler Langstieler	S1	S2	MGSTwt	MGSTwt	random seedling from NW Switzerland,Baselland	CH
Beta	S1	S5	MGSTwt	MGSTwt	Zweitfruehe × Basler Adlerkirsche	CH
Bianca	S1	S5	MGSTwt	MGSTwt	Rube × Allers Späte Knorpel	DE
Big Napoleon	S3	S4	MGSTwt	MGSTwt	unknown × unknown	GB
Bigareau Oratovskeho	S3	S4	MGSTwt	MGSTwt	unknown × unknown	RU
Bigarreau de Schrecken	S1	S3	MGSTwt	MGSTwt	unknown × unknown	DE
Bing Cherry	S3	S4	MGSTwt	MGSTwt	Black Republican × Napoleon	US
Bladorozowa	S4	S13	MGSTwt	MGSTwt	unknown × unknown	PL
Blankensburg 39	S3	S4	MGSTwt	MGSTwt	random seedling × unknown	DE
Bleyhls Braune	S3	S5	MGSTwt	MGSTwt	unknown × unknown	DE
Boambe de Cotnari	S3	S4	MGSTwt	MGSTwt	unknown × unknown	RO
Boppardska rana	S3	S5	MGSTwt	MGSTwt	unknown × unknown	DE
Branauer	S1	S5	MGSTwt	MGSTwt	unknown × unknown	DE
Buettners Spaete Knorpelkirsche	S3	S4	MGSTwt	MGSTwt	unknown (Napoleon) × unknown	DE
Buketova	S2	S16	MGSTwt	MGSTwt	random seedling × wild species	CZ
Burbank	S1	S3	MGSTwt	MGSTwt	unknown × unknown	US
Burlat	S3	S9	MGSTwt	MGSTwt	random seedling × unknown	FR
Burlat Spur	S3	S9	MGSTwt	MGSTwt	random seedling × unknown	FR
Cerna H 21/40	S1	S6	MGSTwt	MGSTwt	unknown × unknown	CZ
Cerna spicka	S5	S14	MGSTwt	MGSTwt	random seedling × unknown	CZ
Cerna z Horan	S4	S12	MGSTwt	MGSTwt	random seedling × unknown	CZ
Crispin (NY 8182)	S1	S6	MGSTwt	MGSTwt	unknown × unknown	US
Cristimar	S6	S12	MGSTwt	MGSTwt	unknown × unknown	RO
Cristobalina	S3	S6	MGSTwt	MGSTins	unknown × unknown	ES
Deacon	S2	S4	MGSTwt	MGSTwt	unknown × unknown	US
Debora	S4	S6	MGSTwt	MGSTwt	Kordia × Merton Reward	CZ
Dekanka	S1	S6	MGSTwt	MGSTwt	unknown × unknown	CZ
Delta	S5	S6	MGSTwt	MGSTwt	Basler Adlerkirsche × Zweitfruehe	CH
Dneprovka	S6	S9	MGSTwt	MGSTwt	unknown × unknown	RU
Doenissenova	S3	S6	MGSTwt	MGSTwt	unknown × unknown	DE
Droganova	S1	S5	MGSTwt	MGSTwt	unknown × unknown	DE
Durone di Vignola II.	S6	S13	MGSTwt	MGSTwt	unknown × unknown	IT
Durone Nero I.	S3	S13	MGSTwt	MGSTwt	unknown × unknown	IT
Early Rivers (Kastanka)	S1	S2	MGSTwt	MGSTwt	Early Purple × open pollination	GB
Ebony	S2	S4	MGSTwt	MGSTwt	Lambert × Republican (probably)	US
Emperor Francis	S3	S4	MGSTwt	MGSTwt	unknown × unknown	AT/DE
Erika	S3	S4	MGSTwt	MGSTwt	Rube × Stechmanns Bunte	DE
Esperens Knorpelkirsche	S3	S4	MGSTwt	MGSTwt	unknown × unknown	DE
F 19, 3, 21	S1	S4	MGSTwt	MGSTwt	unknown × unknown	unknown
Fabiola	S1	S6	MGSTwt	MGSTwt	Van × Kordia	CZ
Farnstaedter Schwarze	S3	S5	MGSTwt	MGSTwt	unknown × unknown	DE
Faw 1092	S1	S4	MGSTwt	MGSTwt	Heidegge × Saueraener	CH
Faw 132.75	S3	S4´	MGSTwt	MGSTwt	Vittoria × Stella	CH
Faw 13444	S1	S14	MGSTwt	MGSTwt	Vittoria × Heidegger	CH
Faw 1352	S3	S5	MGSTwt	MGSTwt	Beta × Magda	CH
Feldes Fruehe Schwarze	S1	S14	MGSTwt	MGSTwt	unknown × unknown	DE
Felicita	S4´	S9	MGSTwt	MGSTwt	Krupnoplodnaya × Stella	CZ
Fruehe Meckenheimer	S1	S4	MGSTwt	MGSTwt	unknown × unknown	DE
Fruehe Rote Knorpel	S2	S3	MGSTwt	MGSTwt	unknown × unknown	unknown
Gamma	S1	S6	MGSTwt	MGSTwt	Mischler × Zweitfrühe	CH
Garnns Bunte	S1	S3	MGSTwt	MGSTwt	unknown × unknown	DE
Gaucher	S3	S5	MGSTwt	MGSTwt	unknown × unknown	GB
Gehrdener	S3	S4	MGSTwt	MGSTwt	unknown × unknown	DE
Gel	S3	S5	MGSTwt	MGSTwt	unknown × unknown	RO
Giorgia	S1	S13	MGSTwt	MGSTwt	ISF 123 × Caccianese	IT
Germ 3	S3	S12	MGSTwt	MGSTwt	unknown × unknown	HU
Germersdorf 1	S3	S12	MGSTwt	MGSTwt	random seedling	DE
Germersdorfer	S3	S12	MGSTwt	MGSTwt	random seedling	DE
Gil Peck	S2	S3	MGSTwt	MGSTwt	Napoleon × Giant	US
Gimsdon	S3	S6	MGSTwt	MGSTwt	unknown × unknown	unknown
Gloria	S1	S13	MGSTwt	MGSTwt	unknown × unknown	unknown
Grace Star	S4´	S9	MGSTwt	MGSTwt	Burlat × open pollinated	IT
Grevenbroicher	S3	S13	MGSTwt	MGSTwt	unknown × unknown	DE
Grollova chrupka	S3	S4	MGSTwt	MGSTwt	unknown × unknown	DE
Groll's Weisse	S1	S3	MGSTwt	MGSTwt	unknown × unknown	DE
H 11/4	S4	S12	MGSTwt	MGSTwt	unknown × unknown	RO
H 15/25	S3	S13	MGSTwt	MGSTwt	unknown × unknown	RO
H 15/31	S4	S13	MGSTwt	MGSTwt	unknown × unknown	RO
H 15/35	S4	S6	MGSTwt	MGSTwt	unknown × unknown	unknown
H 15/36	S4	S6	MGSTwt	MGSTwt	unknown × unknown	RO
H 184 Negus	S1	S3	MGSTwt	MGSTwt	unknown × unknown	HU
H 21/16	S3	S5	MGSTwt	MGSTwt	unknown × unknown	RO
H 21/40	S1	S6	MGSTwt	MGSTwt	unknown × unknown	RO
H 264 Botond	S6	S12	MGSTwt	MGSTwt	unknown × unknown	HU
H 4/13	S6	S12	MGSTwt	MGSTwt	unknown × unknown	RO
H 41/15	S3	S5	MGSTwt	MGSTwt	unknown × unknown	RO
Halka	S1	S4´	MGSTwt	MGSTwt	Van × Stella	CZ
Hedelfinger	S3	S5	MGSTwt	MGSTwt	unknown × unknown	DE
Helga	S1	S3	MGSTwt	MGSTwt	Kastanka × Moreau	CZ
H-III-7-2	S5	S12	MGSTwt	MGSTwt	unknown × unknown	RO
Hildesheim	S1	S3	MGSTwt	MGSTwt	unknown × unknown	DE
Holovouska chrupka	S3	S5	MGSTwt	MGSTwt	Hedelfinger × open pollination	CZ
Horka	S1	S6	MGSTwt	MGSTwt	Van × open pollination	CZ
Hortschauer Herzkirsche	S3	S12	MGSTwt	MGSTwt	random seedling	AT
Hudson	S1	S4	MGSTwt	MGSTwt	Oswego × Giant	US
Huldra	S3	S6	MGSTwt	MGSTwt	Erianne × Allmaen Gulroed Bigarra	SE
Charger	S1	S7	MGSTwt	MGSTwt	P. avium F1/3 × open pollination	GB
Chebros	S2	S3	MGSTwt	MGSTwt	unknown × unknown	BG
Cherry Self Fert 46	S1	S3´	MGSTwt	MGSTwt	unknown × unknown	HU
Chlumecka pozdni	S3	S5	MGSTwt	MGSTwt	unknown × unknown	CZ
Ijunskaja Rannaja	S3	S9	MGSTwt	MGSTwt	unknown × unknown	RU
Inga Mladi	S4	S9	MGSTwt	MGSTwt	unknown × unknown	unknown
Italia 14	S13	S14	MGSTwt	MGSTwt	unknown × unknown	IT
Italia 2	S13	S14	MGSTwt	MGSTwt	unknown × unknown	IT
Italia 4	S3	S5	MGSTwt	MGSTwt	unknown × unknown	IT
Italia 9	S3	S5	MGSTwt	MGSTwt	unknown × unknown	IT
Jacinta	S3	S4	MGSTwt	MGSTwt	Kordia × Starking Hardy Giant.	CZ
Jubilee	S1	S5	MGSTwt	MGSTwt	Lambert × Napa Long Stem Bing	US
Justyna	S1	S3	MGSTwt	MGSTwt	Kordia × Starking Hardy Giant	CZ
Karesova	S1	S3	MGSTwt	MGSTwt	unknown × unknown	CZ
Karesova Horicka	S1	S3	MGSTwt	MGSTwt	unknown × unknown	CZ
Kasandra	S1	S3	MGSTwt	MGSTwt	Burlat × Sunburst	CZ
Kassins Auslese	S2	S3	MGSTwt	MGSTwt	random seedling	DE
Kassins Frühe	S2	S3	MGSTwt	MGSTwt	unknown × unknown	DE
Katalin	S4	S12	MGSTwt	MGSTwt	Germersdorfer × Podyebrad	HU
Kavics H 165	S3	S4	MGSTwt	MGSTwt	Germersdorfer × Budakalaszi	HU
Kisinevskaja	S2	S6	MGSTwt	MGSTwt	unknown × unknown	MD
Kitajewskaja	S3	S4	MGSTwt	MGSTwt	unknown × unknown	UA
Klecanska cerna	S2	S6	MGSTwt	MGSTwt	unknown × unknown	unknown
Knauffs Schwarze	S2	S6	MGSTwt	MGSTwt	unknown × unknown	DE
Konservnaja	S6	S9	MGSTwt	MGSTwt	unknown × unknown	RU
Kordia	S3	S6	MGSTwt	MGSTwt	random seedling from Techlovice	CZ
Korned	S4	S13	MGSTwt	MGSTwt	unknown × unknown	unknown
Korvik/2/66	S2	S6	MGSTwt	MGSTwt	Kordia × Vic	CZ
Kristin	S3	S4	MGSTwt	MGSTwt	Emperor Francis × Gil Peck	US
Kunces Kirsche	S2	S4	MGSTwt	MGSTwt	unknown × unknown	unknown
Ladeho pozdni	S1	S3	MGSTwt	MGSTwt	unknown × unknown	CZ
Ladzanska	S5	S13	MGSTwt	MGSTwt	unknown × unknown	SK
Lambert	S3	S4	MGSTwt	MGSTwt	Napoleon × Blackheart	US
Lamida	S1	S3	MGSTwt	MGSTwt	Lambert × open pollination	US
Lapins	S1	S4´	MGSTwt	MGSTwt	Van × Stella	CA
Leopoldskirsche	S2	S4	MGSTwt	MGSTwt	unknown × unknown	DE
Libejovicka rana	S4	S22	MGSTwt	MGSTwt	unknown × unknown	CZ
Linda	S3	S12	MGSTwt	MGSTwt	Hedelfinger × Germersdorfer	HU
Livia	S3	S4	MGSTwt	MGSTwt	Techlovicka × open pollination	CZ
Lotka Trzebnicka	S2	S3	MGSTwt	MGSTwt	unknown × unknown	PL
Lyons	S6	S9	MGSTwt	MGSTwt	random seedling	FR
Magda	S1	S3	MGSTwt	MGSTwt	Basler Adlerkirsche × open pollination	CH
Mamutka (Zeisberger)	S2	S4	MGSTwt	MGSTwt	random seedling	DE
Margit	S4	S12	MGSTwt	MGSTwt	Germersdorfer × open pollination	HU
Marta	S1	S3	MGSTwt	MGSTwt	Kordia × Kastanka (Early Rivers)	CZ
Mednanska	S4	S5	MGSTwt	MGSTwt	unknown × unknown	SK
Merchant	S4	S9	MGSTwt	MGSTwt	Merton Glory × open pollination	GB
Merla	S1	S6	MGSTwt	MGSTwt	Merton Late × open pollination	GB
Mermat	S1	S6	MGSTwt	MGSTwt	Merton Glory × open pollination	GB
Merpet	S3	S4	MGSTwt	MGSTwt	Merton Glory × open pollination	GB
Merton 11/45	S3´	S4	MGSTwt	MGSTwt	unknown × unknown	US
Merton 3/45	S4	S4´	MGSTwt	MGSTwt	unknown × unknown	US
Merton bigarreau	S1	S3	MGSTwt	MGSTwt	Knight's Early Black × Napoleon	GB
Merton Bounty	S1	S3	MGSTwt	MGSTwt	Elton Heart × Bigarreau de Schrecken	GB
Merton Favourite	S1	S3	MGSTwt	MGSTwt	Knight's Early Black × Bigarreau de Schrecken	GB
Merton Glory	S4	S6	MGSTwt	MGSTwt	Ursula Rivers × Noble	GB
Merton Crane	S1	S3	MGSTwt	MGSTwt	Bigarreau Napoleon × Bigarreau de Schrecken	GB
Merton Heart	S3	S6	MGSTwt	MGSTwt	Bigarreau de Schrecken × Elton Heart	GB
Merton Late	S1	S4	MGSTwt	MGSTwt	Hildesheim (Belle Agathe) × Bigarreau Napoleon	GB
Merton Premier	S2	S3	MGSTwt	MGSTwt	Emperor Francis × Bedford Prolific	GB
Merton Reward	S1	S4	MGSTwt	MGSTwt	Emperor Francis × Bedford Prolific	GB
Mohrenkirsche von Haase	S4	S14	MGSTwt	MGSTwt	unknown × unknown	DE
Moldavskaja cernaja	S1	S6	MGSTwt	MGSTwt	unknown × unknown	RU
Mona Cherry	S3	S6	MGSTwt	MGSTwt	unknown × unknown	US
Moravska Rychlice	S2	S3	MGSTwt	MGSTwt	unknown × unknown	CZ
Moreau	S3	S9	MGSTwt	MGSTwt	unknown × unknown	FR
Moretta di Cazzano	S3	S6	MGSTwt	MGSTwt	random seedling	IT
Moser	S6	S13	MGSTwt	MGSTwt	random seedling	DE
Mramorovana chrupka	S1	S5	MGSTwt	MGSTwt	random seedling	CZ
Muencheberger Fruehernte	S3	S4	MGSTwt	MGSTwt	unknown × unknown	DE
Muskatnaja Prazskaja	S6	S14	MGSTwt	MGSTwt	unknown × unknown	unknown
Nalina	S3	S9	MGSTwt	MGSTwt	Braunauer × open pollination	DE
Namare	S3	S4	MGSTwt	MGSTwt	Große Schwarze Knorpel × open pollination	DE
Namosa	S3	S4	MGSTwt	MGSTwt	Farnstaedter Schwarze × open pollination	DE
Nanni	S2	S4	MGSTwt	MGSTwt	Uhlhorns Wunderkirsche × open pollination	DE
Napoleon	S3	S4	MGSTwt	MGSTwt	random seedling	DE
Nemecka rychlice	S2	S3	MGSTwt	MGSTwt	random seedling	DE
Nero I	S3	S13	MGSTwt	MGSTwt	unknown × unknown	IT
Nero II	S6	S13	MGSTwt	MGSTwt	unknown × unknown	IT
New York	S3	S4	MGSTwt	MGSTwt	unknown × unknown	US
Noble	S1	S3	MGSTwt	MGSTwt	random seedling	GB
Noir de Guben	S1	S5	MGSTwt	MGSTwt	unknown × unknown	DE
Nordwunder	S3	S12	MGSTwt	MGSTwt	unknown × unknown	DE
NY 1193	S1	S3	MGSTwt	MGSTwt	unknown × unknown	US
NY 13688 (Newfane)	S3	S4´	MGSTwt	MGSTwt	Emperor Francis × Stella	US
NY 1495	S1	S4	MGSTwt	MGSTwt	unknown × unknown	US
NY 3308	S3	S6	MGSTwt	MGSTwt	Windsor × open pollination	US
NY 55365	S1	S4	MGSTwt	MGSTwt	unknown × unknown	US
NY 6476 (Somerset)	S3	S4	MGSTwt	MGSTwt	Van × Vic	US
NY 9801	S4	S12	MGSTwt	MGSTwt	Schneider × open pollination	US
Oktavia	S1	S3	MGSTwt	MGSTwt	Schneiders Spaete Knorpel × Rube	DE
PHL-103	S2	S6	MGSTwt	MGSTwt	unknown × unknown	unknown
PHL-4	S2	S13	MGSTwt	MGSTwt	hybrid of Prunus avium × Prunus cerasus	CZ
P-HL-A	S13	S25	MGSTwt	MGSTwt	hybrid of Prunus avium × Prunus cerasus	CZ
P-HL-B	S3	S6	MGSTwt	MGSTwt	hybrid of Prunus avium × Prunus cerasus	CZ
P-HL-C	S2	S13	MGSTwt	MGSTwt	hybrid of Prunus avium × Prunus cerasus	CZ
Picanlon	S6	S13	MGSTwt	MGSTwt	unknown × unknown	IT
Pivka	S1	S3	MGSTwt	MGSTwt	random seedling	CZ
Pivovka	S3	S7	MGSTwt	MGSTwt	random seedling from region Turnov	CZ
Plavecky granat	S3	S6	MGSTwt	MGSTwt	[unknown (South Moravia)] × unknown	CZ
Pluto	S1	S13	MGSTwt	MGSTwt	unknown × unknown	unknown
PN Odessa	S3	S4	MGSTwt	MGSTwt	unknown × unknown	unknown
Pollux	S2	S3	MGSTwt	MGSTwt	Burlat × open pollination	NL
Precoce Nero di Vignole	S1	S3	MGSTwt	MGSTwt	unknown × unknown	IT
Preurodna srdcovka	S3	S6	MGSTwt	MGSTwt	random seedling from region Prague	CZ
Pumra (Thurn Taxis)	S3	S12	NT	NT	random seedling	CZ
Querfurter koenigskirsche	S3	S4	MGSTwt	MGSTwt	random seedling	DE
R 17-327	S1	S5	MGSTwt	MGSTwt	unknown × unknown	DE
Rainier	S1	S4	MGSTwt	MGSTwt	Bing × Van	US
Rana cerna Edra SI 5068	S1	S2	MGSTwt	MGSTwt	unknown × unknown	BG
Rana Laskovska	S1	S5	MGSTwt	MGSTwt	unknown × unknown	BG
Rebekka	S1	S3	MGSTwt	MGSTwt	Rube × Schubacks Frühe Schwarze	DE
Regina	S1	S12	MGSTwt	MGSTwt	Schneiders Spaete Knorpel × Rube	DE
Reidler	S2	S6	MGSTwt	MGSTwt	random seedling	US
Rekord	S3	S12	MGSTwt	MGSTwt	unknown × unknown	RU
Rita	S5	S22	MGSTwt	MGSTwt	Trusenszkaya 2 × H 2 (Germersdorfer x o.p.)	HU
Rivan	S1	S2	MGSTwt	MGSTwt	Early Rivers × Van	SE
Rossii de Bistrita	S3	S9	MGSTwt	MGSTwt	unknown × unknown	RO
Roundel	S1	S2	MGSTwt	MGSTwt	unknown × unknown	GB
Rtynska ptacka	S2	S25	MGSTwt	MGSTwt	unknown × unknown	unknown
Rube	S3	S12	MGSTwt	MGSTwt	unknown × unknown	DE
Rusalka	S1	S3	MGSTwt	MGSTwt	unknown × unknown	RU
Sakvicka	S6	S13	MGSTwt	MGSTwt	unknown × unknown	CZ
Salmo	S1	S4	MGSTwt	MGSTwt	Lambert × Van	CA
Sam	S2	S4	MGSTwt	MGSTwt	[V160140 (Windsor × open pollination)] × open pollination	CA
Sandra	S3	S4	MGSTwt	MGSTwt	Kordia × Seedling No. 13	CZ
Sandra Rose	S3	S4´	MGSTwt	MGSTwt	2C-61-18 (Star × Van) × Sunburst	CA
Santina	S1	S4´	MGSTwt	MGSTwt	Stella × Summit	CA
Semenac c. 13	S1	S4	MGSTwt	MGSTwt	random seedling	CZ
Semenac z Vrsovky	S2	S3	MGSTwt	MGSTwt	random seedling	CZ
Seneca	S1	S5	MGSTwt	MGSTwt	Early Purple Guigne × open pollination	US
Schauenburger	S1	S5	MGSTwt	MGSTwt	random seedling	CH
Schmidt	S2	S4	MGSTwt	MGSTwt	Schwarze Knorpelkirsche × open pollination	DE
Schneiders Spaete Knorpelkirsche	S3	S12	MGSTwt	MGSTwt	random seedling	DE
Schoene von Marienhoehe	S1	S2	MGSTwt	MGSTwt	unknown × unknown	DE
Schubacks Fruehe Schwarze	S1	S3	MGSTwt	MGSTwt	unknown × unknown	DE
Schwarze von Loberot	S5	S13	MGSTwt	MGSTwt	unknown × unknown	DE
Simonis	S2	S4	MGSTwt	MGSTwt	unknown × unknown	DE
Skeena	S1	S4´	MGSTwt	MGSTwt	2N60-07 (Bing × Stella) 2N-38-32 (Van × Stella)	CA
Skierniewice 1	S2	S3	MGSTwt	MGSTwt	unknown × unknown	PL
Skierniewice 3	S2	S3	MGSTwt	MGSTwt	random seedling	PL
Skorospeielka	S2	S3	MGSTwt	MGSTwt	unknown × unknown	RU
Sofijskaja Rannaja	S1	S4	MGSTwt	MGSTwt	unknown × unknown	BG
Solimavi	S3	S4	MGSTwt	MGSTwt	random seedling	HU
Solnecnyj sar	S3	S13	MGSTwt	MGSTwt	random seedling	BG
Sonata	S3	S4´	MGSTwt	MGSTwt	Lapins × 2N-39-5 (Van x Stella)	CA
Spansche Knorpel	S3	S6	MGSTwt	MGSTwt	unknown × unknown	DE
Sparkle	S1	S2	MGSTwt	MGSTwt	Empress Eugenie × open pollination	CA
Spitze Braune	S3	S14	MGSTwt	MGSTwt	unknown × unknown	DE
Star	S3	S4	MGSTwt	MGSTwt	Deacon × open pollination	CA
Stark Gold Sweet Cherry	S3	S6	MGSTwt	MGSTwt	random seedling	US
Stark Hardy Giant	S1	S2	MGSTwt	MGSTwt	unknown × unknown	US
Starkrimson	S3	S4´	MGSTwt	MGSTwt	Garden Bing × Stella	US
Stella	S3	S4´	MGSTwt	MGSTwt	Lambert × JI 2420 (Emperor Francis × Napoleon X-rayed pollen)	CA
Sue	S2	S3	MGSTwt	MGSTwt	Bing × Schmidt	CA
Summit	S1	S2	MGSTwt	MGSTwt	Van × Sam	CA
Sunburst	S3	S4´	MGSTwt	MGSTwt	Van × Stella	CA
Svestickova	S1	S7	MGSTwt	MGSTwt	unknown-landrace × unknown	CZ
Sweet Early	S1	S9	MGSTwt	MGSTwt	Burlat × Sunburst	IT
Sweet Haest	S1	S4´	MGSTwt	MGSTwt	unknown × unknown	unknown
Sweetheart	S3	S4´	MGSTwt	MGSTwt	Van × (Van × Lapins)	CA
Sylvana	S1	S6	MGSTwt	MGSTwt	Knauffs Schwarze × Granat	CZ
Sylvia 4c-17-31	S1	S4	MGSTwt	MGSTwt	Van × Sam	CA
Symphony	S1	S4´	MGSTwt	MGSTwt	Lapins × Bing	CA
Szegedi Orias	S3	S6	MGSTwt	MGSTwt	unknown × unknown	HU
Szomolai Fekete	S2	S4	MGSTwt	MGSTwt	unknown × unknown	HU
Szwecija	S1	S2	MGSTwt	MGSTwt	unknown × unknown	SE
Tamara	S1	S9	MGSTwt	MGSTwt	Kruplodnaja × Van	CZ
Tavriscanka	S4	S6	MGSTwt	MGSTwt	unknown × unknown	RU
Techlovan	S3	S6	MGSTwt	MGSTwt	Van × Kordia	CZ
Techlovicka	S4	S54	MGSTwt	MGSTwt	unknown × unknown	CZ
Teickners Schwarze Herzkirsche	S2	S3	MGSTwt	MGSTwt	random seedling	DE
Tilledaer Schwarze Princes	S1	S3	MGSTwt	MGSTwt	random seedling	DE
Tim	S4	S5	MGSTwt	MGSTwt	Krupnoplodnaja × Van	CZ
Timpurii de Bystrita	S5	S6	MGSTwt	MGSTwt	Pietrose Donissen × Ramon Oliva	RO
Troprichters Schwarze Knorpelkirsche	S1	S3	MGSTwt	MGSTwt	unknown × unknown	DE
Trusenskaja	S5	S13	MGSTwt	MGSTwt	unknown × unknown	RU
Tresen ze Slovinska	S1	S4´	MGSTwt	MGSTwt	unknown × unknown	SI
Ulster	S3	S4	MGSTwt	MGSTwt	Schmidt × Lambert	US
Unterländer	S5	S13	MGSTwt	MGSTwt	unknown × unknown	DE
Uriase de Bystrita	S5	S12	MGSTwt	MGSTwt	unknown × unknown	RO
Valerij Tschakalov	S1	S9	MGSTwt	MGSTwt	Rozornaja (Cherry Rose) × open pollination	UA
Valeska	S1	S3	MGSTwt	MGSTwt	Rube × Stechmanns Bunte	DE
Van	S1	S3	MGSTwt	MGSTwt	Empress Eugenie × open pollination	CA
Vanda	S1	S6	MGSTwt	MGSTwt	Van × Kordia	CZ
Vega	S2	S3	MGSTwt	MGSTwt	Bing × [Victor (Windsor × open pollination)]	CA
Velka cerna chrupka	S6	S13	MGSTwt	MGSTwt	unknown × unknown	DE
Velvet	S2	S3	MGSTwt	MGSTwt	Windsor × open pollination	CA
Venus	S1	S3	MGSTwt	MGSTwt	Hedelfinger × Windsor	CA
Vic	S2	S4	MGSTwt	MGSTwt	Bing × Schmidt	CA
Viktoria	S3	S14	MGSTwt	MGSTwt	unknown × unknown	unknown
Vilma	S2	S6	MGSTwt	MGSTwt	Kordia × Vic	CZ
Vineland	S1	S5	MGSTwt	MGSTwt	unknown × unknown	CA
Viola	S4	S12	MGSTwt	MGSTwt	Schneiders Spaete Knorpel × Rube	DE
Vista	S2	S5	MGSTwt	MGSTwt	Hedelfinger × Victor	CA
Viva	S2	S3	MGSTwt	MGSTwt	Hedelfinger × Windsor	CA
Vlachuv semenac	S3	S4	MGSTwt	MGSTwt	unknown × unknown	CZ
Vogue	S2	S3	MGSTwt	MGSTwt	Hedelfinger × Windsor	CA
Voltragende Knorpel	S3	S4	MGSTwt	MGSTwt	unknown × unknown	unknown
Vosenka	S3	S9	MGSTwt	MGSTwt	random seedling	CZ
Walpurigiskirsche	S3	S5	MGSTwt	MGSTwt	unknown × unknown	DE
Werdersche Braune	S3	S6	MGSTwt	MGSTwt	random seedling	DE
Wesselhoefts	S1	S3	MGSTwt	MGSTwt	random seedling	DE
Windsor	S1	S3	MGSTwt	MGSTwt	random seedling	CA
Winklers Frühe Schwarze	S3	S22	MGSTwt	MGSTwt	unknown × unknown	DE
Zalanka	S1	S4	MGSTwt	MGSTwt	random seedling from region Prague	CZ
Zukunft	S1	S3	MGSTwt	MGSTwt	unknown × unknown	DE
Zweitfruehe	S5	S6	MGSTwt	MGSTwt	random seedling	CH
Cristobalina	S3	S6	MGSTins	MGSTwt	unknown × unknown	ES
Kronio	S5´	S6	MGSTdel	MGSTwt	unknown × unknown	IT
